# Supplementary material for: Evaluation of Antimicrobial, Anticholinesterase Potential of Indole Derivatives and Unexpectedly Synthesized Novel Benzodiazine: Characterization, DFT and Hirshfeld Charge Analysis
Source: Molecules. 2023 Jun 27;28(13):5024. doi: 10.3390/molecules28135024 (PMC10343724; doi:10.3390/molecules28135024)
Supplement: Supplementary file 1 [file molecules-28-05024-s001.zip]

Archive with 1 entries (1 files):
- molecules-2423186-supplementary.pdf
